# Supplementary material for: Motivation factors for suicidal behavior and their clinical relevance in admitted psychiatric patients
Source: PLoS One. 2017 Apr 26;12(4):e0176565. doi: 10.1371/journal.pone.0176565 (PMC5405953; doi:10.1371/journal.pone.0176565)
Supplement: S2 Dataset — The data set for the MSBS reliability study. The first line indicates variable labels. (XLSX) [file pone.0176565.s002.xlsx]

## Sheet: Dataset Reliability Study
	MSBS Item 1	MSBS Item 2	MSBS Item 3	MSBS Item 4	MSBS Item 5	MSBS Item 6	MSBS Item 7	MSBS Item 8	MSBS Item 9	MSBS Item 10	MSBS Item 11	MSBS Item 12	MSBS Item 13	MSBS Item 14	MSBS Item 15	MSBS Item 16	MSBS Item 17	MSBS Item 18	MSBS Item 19	MSBS Item 20	MSBS Item 21	MSBS Item 22	MSBS Item 23	MSBS Item 24	MSBS Item 25	MSBS Item 26	MSBS Item 27	Retest MSBS Item 1	MSBS Item 2	MSBS Item 3	MSBS Item 4	MSBS Item 5	MSBS Item 6	MSBS Item 7	MSBS Item 8	MSBS Item 9	MSBS Item 10	MSBS Item 11	MSBS Item 12	MSBS Item 13	MSBS Item 14	MSBS Item 15	MSBS Item 16	MSBS Item 17	MSBS Item 18	MSBS Item 19	MSBS Item 20	MSBS Item 21	MSBS Item 22
Numb	isb01	isb02	isb03	isb04	isb05	isb06	isb07	isb10	isb11	isb12	isb13	isb14	isb15	isb16	isb17	isb18	isb19	isb20	isb21	isb24	isb25	isb27	isb28	isb29	isb30	isb31	isb32	isb012	isb022	isb032	isb042	isb052	isb062	isb072	isb102	isb112	isb122	isb132	isb142	isb152	isb162	isb172	isb182	isb192	isb202	isb212	isb242	isb252	isb272
1	1	0	0	0	0	1	2	0	0	0	0	0	0	2	2	2	2	0	2	0	0	0	0	1	0	2	1	0	0	0	0	1	1	2	1	0	0	0	0	0	2	2	2	2	1	2	1	1	1
2	2	0	0	2	2	2	2	0	0	0	0	0	0	0	1	0	2	0	2	2	1	0	0	0	0	1	0	2	0	1	2	2	2	2	1	1	0	0	0	0	0	1	0	2	0	1	1	0	0
3	0	0	0	0	1	2	2	0	0	0	0	0	0	2	0	0	0	0	0	0	0	0	0	0	0	0	0	2	1	0	0	1	2	2	0	0	0	0	0	0	2	0	0	0	0	0	0	0	0
4	0	0	0	0	2	1	0	2	2	0	0	0	0	0	0	0	0	0	0	0	0	0	0	0	0	0	0	0	0	0	2	2	2	2	2	2	0	0	0	0	2	0	0	0	0	0	0	0	0
5	0	2	0	2	2	2	2	0	0	0	1	0	1	2	1	1	0	0	1	2	1	1	0	1	0	0	0	1	2	1	2	2	1	2	1	1	0	0	0	1	2	1	1	1	0	2	1	0	0
6	2	2	0	1	2	2	2	0	0	2	2	2	2	1	2	1	1	0	0	2	0	0	2	0	0	0	0	0	0	0	1	2	2	2	0	0	2	0	0	0	1	2	2	0	0	0	2	0	0
7	0	0	0	0	2	2	2	2	0	0	0	0	0	2	2	2	0	0	2	0	2	2	2	2	0	0	1	2	2	2	2	2	2	2	0	0	0	0	0	0	2	1	1	0	0	1	0	0	1
8	1	0	0	1	2	2	2	0	0	0	0	0	0	2	0	0	0	0	0	0	0	0	0	0	0	0	0	0	0	0	0	1	2	2	0	2	0	0	0	0	2	0	0	0	1	0	0	0	0
9	2	0	2	2	0	2	2	1	2	2	1	2	0	1	1	0	0	1	2	1	0	2	2	1	0	0	1	0	0	0	0	2	2	2	0	1	0	0	0	0	2	1	1	0	2	2	0	0	2
10	2	1	0	0	2	1	2	1	0	1	0	0	0	1	0	0	0	0	1	1	0	0	0	1	0	0	0	2	0	0	2	2	2	2	0	0	0	0	0	0	1	2	0	0	0	0	0	0	0
11	0	0	2	0	2	2	2	0	0	0	0	0	0	2	0	0	1	0	0	0	0	0	0	0	0	0	0	0	0	0	0	0	0	2	0	0	0	0	0	0	2	0	0	1	0	0	0	0	0
12	0	1	1	1	1	1	1	0	0	0	0	0	0	0	0	0	0	1	0	0	0	0	0	0	0	0	0	0	2	2	2	2	0	2	1	1	1	1	1	1	1	2	2	2	2	1	0	0	0
13	2	2	0	0	2	2	2	2	2	0	0	0	0	2	2	0	2	0	2	0	1	0	1	1	0	0	1	2	1	0	1	2	2	2	2	2	1	0	0	0	2	1	1	1	0	2	0	1	0
14	2	0	1	2	2	2	2	2	2	0	2	0	0	2	2	2	0	1	2	2	2	2	2	2	0	0	2	2	1	0	1	2	2	2	2	1	0	0	0	0	1	2	2	1	2	2	0	0	2
15	0	0	0	1	0	1	1	1	1	0	0	0	0	1	0	0	0	0	1	0	1	0	0	2	0	0	0	0	0	0	0	1	2	2	1	1	1	0	0	0	2	0	0	1	0	0	0	2	0
16	1	2	0	1	2	2	2	1	0	0	0	0	0	2	0	0	0	0	0	0	0	0	1	0	0	1	0	2	0	0	1	0	0	1	0	0	0	0	0	0	1	0	0	1	0	1	0	0	0
17	1	0	0	0	1	2	2	0	0	0	0	0	0	2	1	0	0	0	0	0	1	0	0	0	0	0	0	1	0	0	0	0	1	0	1	1	0	0	0	0	1	1	2	0	0	0	1	0	0
18	0	2	2	2	2	2	2	0	0	0	0	0	0	1	2	2	2	0	1	0	0	0	0	0	0	0	2	0	0	1	1	2	2	2	0	0	0	1	0	1	1	2	1	1	0	1	0	0	0
19	1	0	0	1	1	1	2	0	0	1	0	0	1	1	0	0	0	0	0	0	0	0	0	0	0	0	1	0	1	0	1	2	2	2	0	1	1	0	1	0	2	0	0	0	0	0	0	0	0
20	0	1	0	1	2	2	2	2	0	0	1	0	0	2	2	1	2	0	1	0	1	0	1	2	1	2	2	1	2	0	0	2	1	2	2	0	0	0	1	0	2	2	0	2	0	1	0	2	1
21	0	0	0	0	2	2	2	2	2	2	2	0	2	2	2	2	2	2	2	2	0	0	0	0	2	2	2	2	2	0	2	2	2	2	2	2	2	2	0	0	2	2	0	0	0	2	2	2	0
22	2	0	0	1	2	2	2	1	1	0	0	0	0	2	0	0	0	0	0	0	0	0	0	0	0	0	0	2	2	0	1	1	2	2	2	1	0	0	0	0	2	1	0	2	0	2	0	0	0
23	2	0	0	0	0	2	2	0	0	0	0	0	0	2	0	0	0	0	0	0	0	0	0	0	0	0	0	0	0	0	0	0	2	0	0	0	0	0	0	0	2	0	0	0	0	0	0	0	0
24	1	0	0	2	2	2	2	2	1	0	0	0	0	1	1	1	0	1	2	2	1	1	1	1	1	0	1	0	0	0	0	1	2	2	2	2	2	0	0	0	2	0	0	0	1	0	0	0	0
25	2	2	2	2	2	2	2	2	2	0	0	0	0	2	0	0	0	1	2	0	0	2	0	0	2	0	0	2	2	0	0	1	2	2	2	1	1	0	0	0	2	0	0	0	0	0	0	0	0
[truncated: 5 more columns]
